# Supplementary material for: OGT-mediated O-GlcNAcylation of MAGI1 exacerbates high glucose-triggered inflammation and dedifferentiation of vascular smooth muscle cells by activating the PI3K/AKT pathway
Source: Hereditas. 2026 Jan 16;163:22. doi: 10.1186/s41065-026-00643-4 (PMC12892639; doi:10.1186/s41065-026-00643-4)
Supplement: Supplementary file 5 — Supplementary Material 5. [file 41065_2026_643_MOESM5_ESM.xlsx]

## Sheet: Sheet1
STR authentication
Accession	Name	N°Maker	Score	Amel	CSF1PO	D3S1358	D5S818	D7S820	D8S1179	D13S317	D16S539	D18S51	D21S11	FGA	TH01	TPOX	vWA
NA	Query	NA	NA	X	10,11	15,18	12,13	9,10	13	11.12	12	18.22	30,31	21,22	7,8	8	16
	HVSMC	17	1	X	10,11	15,18	12,13	9,10	13	11,12	12	18,22	30,31	21,22	7,8	8	16
